# Supplementary material for: Study on Bioresponsive Gelatin-Hyaluronic Acid-Genipin Hydrogel for High Cell-Density 3D Bioprinting
Source: Gels. 2023 Jul 26;9(8):601. doi: 10.3390/gels9080601 (PMC10453927; doi:10.3390/gels9080601)
Supplement: Supplementary file 1 [file gels-09-00601-s001.zip]

Archive with 5 entries (5 files):
- supplementary.pdf
- Video S1 Supporting video file 1-4axis 3D printing.mp4
- Video S2 Supporting video file 1-Gelatin-HA gel.mp4
- Video S3 Supporting video file 2-flexibility test.mp4
- Video S4 Supporting video file 2-Gelatin-HA gel.mp4
